# Supplementary material for: Autophagy Is Required to Sustain Increased Intestinal Cell Proliferation during Phenotypic Plasticity Changes in Honey Bee (Apis mellifera)
Source: Int J Mol Sci. 2023 Jan 18;24(3):1926. doi: 10.3390/ijms24031926 (PMC9916008; doi:10.3390/ijms24031926)
Supplement: Supplementary file 1 [file ijms-24-01926-s001.zip]

Archive with 1 entries (1 files):
- ijms-2095817-supplementary.pdf
